# Supplementary material for: Increased expression of six-large extracellular vesicle-derived miRNAs signature for nonvalvular atrial fibrillation
Source: J Transl Med. 2022 Jan 3;20:4. doi: 10.1186/s12967-021-03213-6 (PMC8722074; doi:10.1186/s12967-021-03213-6)
Supplement: Supplementary file 3 — Additional file 3: Table S2. Profiling of 179 miRNA expression in AF patients compared to non-AF controls. [file 12967_2021_3213_MOESM3_ESM.xlsx]

## Sheet: Sheet1
Table S2. Profiling of 179 miRNA expression in AF patients compared to non-AF controls
MiRNA ID	Fold Change	P-value
hsa-miR-652-3p	-1.2	0.370527
hsa-miR-221-3p	1.4	0.717227
hsa-let-7f-5p	-5.77	0.003621
hsa-miR-27b-3p	2.58	0.011505
hsa-miR-374b-5p	-2.95	0.003484
hsa-miR-93-5p	1.28	0.941075
hsa-miR-200a-3p	1.01	0.546147
hsa-miR-484	2.95	0.000272
hsa-miR-181a-5p	1.52	0.28366
hsa-miR-106a-5p	1.98	0.271807
hsa-miR-145-5p	3.18	0.029089
hsa-miR-486-5p	1.53	0.176484
hsa-miR-26a-5p	-1.06	0.986658
hsa-miR-143-3p	-1.45	0.441099
hsa-miR-30a-5p	1.62	0.051779
hsa-miR-222-3p	3.73	0.08633
hsa-miR-342-3p	1.03	0.943217
hsa-miR-324-5p	2.63	0.129719
hsa-miR-185-5p	1.74	0.131189
hsa-let-7e-5p	-2.98	0.027683
hsa-miR-139-5p	-1.22	0.497645
hsa-miR-451a	-1.32	0.949513
hsa-let-7a-5p	-3.18	0.001712
hsa-miR-128-3p	-1.2	0.475591
hsa-miR-125a-5p	1.42	0.253775
hsa-miR-485-3p	-1.3	0.483303
hsa-let-7b-3p	2.41	0.004019
hsa-miR-25-3p	1.41	0.073145
hsa-miR-375	-1.03	0.469324
hsa-miR-33a-5p	1.25	0.708096
hsa-miR-16-5p	-1.67	0.088533
hsa-let-7b-5p	-1.94	0.058526
hsa-miR-152-3p	-1.36	0.288398
hsa-miR-30c-5p	1.24	0.345647
hsa-miR-197-3p	2.21	0.002293
hsa-miR-99b-5p	1.85	0.186042
hsa-miR-30e-5p	2.09	0.507488
hsa-miR-146a-5p	-1.67	0.04204
hsa-miR-424-5p	-2.03	0.072719
hsa-miR-107	1.54	0.848089
hsa-miR-148b-3p	-2.5	0.086734
hsa-miR-20a-5p	1.81	0.264488
hsa-miR-17-5p	2.24	0.218387
hsa-miR-30d-5p	1.73	0.095601
hsa-miR-186-5p	3.76	0.192181
hsa-let-7i-5p	-2.02	0.075939
hsa-miR-26b-5p	-4.37	0.02264
hsa-miR-34a-5p	-2.06	0.046548
hsa-miR-320b	1.52	0.115502
hsa-miR-590-5p	6.45	4e-05
hsa-miR-191-5p	1.84	0.04564
hsa-miR-99a-5p	1.32	0.342976
hsa-miR-301a-3p	5.16	0.032991
hsa-miR-151a-5p	-1.16	0.279627
hsa-miR-122-5p	1.47	0.379642
hsa-miR-423-5p	-1.43	0.585356
hsa-miR-101-3p	1.27	0.955822
hsa-miR-365a-3p	-1.75	0.289892
hsa-miR-23a-3p	-1.17	0.706566
hsa-miR-215-5p	-1.16	0.482049
hsa-miR-320a	1.43	0.061991
hsa-miR-338-3p	-2.01	0.259307
hsa-miR-223-3p	-1.18	0.597307
hsa-miR-103a-3p	1.52	0.91188
hsa-miR-331-3p	5.2	0.181658
hsa-miR-142-3p	1.43	0.58211
hsa-let-7d-3p	1.2	0.211627
hsa-miR-126-5p	1.09	0.54519
hsa-miR-19a-3p	4.96	0.478101
hsa-miR-144-3p	1.18	0.684703
hsa-miR-126-3p	1.55	0.16903
hsa-miR-148a-3p	-1.32	0.399248
hsa-miR-10b-5p	-1.96	0.152554
hsa-miR-195-5p	-1.45	0.52539
hsa-miR-125b-5p	1.65	0.149892
hsa-miR-192-5p	-1.1	0.556684
hsa-miR-18b-5p	1.38	0.689492
hsa-miR-335-5p	-4.46	0.016426
hsa-miR-320d	1.31	0.439624
hsa-let-7g-5p	-3.37	0.020327
hsa-miR-22-3p	-1.04	0.5498
hsa-miR-199a-3p	-2.52	0.051711
hsa-miR-19b-3p	5.89	0.170962
hsa-miR-29a-3p	-1.25	0.554341
hsa-miR-150-5p	1.13	0.835648
hsa-miR-30b-5p	1.63	0.083372
hsa-miR-24-3p	1.48	0.045293
hsa-miR-502-3p	-1.07	0.772531
hsa-miR-339-3p	4.67	0.00067
hsa-miR-409-3p	1.07	0.564163
hsa-miR-154-5p	2.06	0.566961
hsa-miR-155-5p	-2.5	0.177947
hsa-miR-140-3p	3.42	0.004225
hsa-miR-92b-3p	-1.54	0.384139
hsa-miR-505-3p	1.56	0.044423
hsa-miR-23b-3p	-1.29	0.457826
hsa-miR-141-3p	1.76	0.150364
hsa-miR-361-5p	-1	0.908841
hsa-miR-27a-3p	2.45	0.003793
hsa-miR-1-3p	-3.81	0.034514
hsa-miR-382-5p	-1.44	0.424004
hsa-miR-32-5p	-3.68	0.005356
hsa-miR-133b	2.5	0.128369
hsa-let-7d-5p	-4.06	0.053722
hsa-miR-133a-3p	2.7	0.118532
hsa-miR-20b-5p	-1.02	0.819976
hsa-miR-106b-5p	1.16	0.455335
hsa-miR-328-3p	3.34	0.008084
hsa-miR-532-3p	3.28	7.7e-05
hsa-miR-15a-5p	-2.19	0.036001
hsa-miR-532-5p	3.23	0.023222
hsa-miR-194-5p	1.28	0.278416
hsa-miR-660-5p	-1.86	0.141468
hsa-miR-574-3p	1.9	0.130835
hsa-miR-320c	1.16	0.685756
hsa-miR-130a-3p	-1.2	0.396824
hsa-miR-28-5p	-1.53	0.151866
hsa-miR-497-5p	-3.29	0.338504
hsa-miR-425-3p	2.14	0.05797
hsa-miR-132-3p	2.13	0.000198
hsa-let-7c-5p	-4	0.003039
hsa-miR-18a-5p	1.14	0.871401
hsa-miR-29b-3p	1.62	0.352484
hsa-miR-136-5p	-1.14	0.820392
hsa-miR-1260a	1.92	0.454796
hsa-miR-15b-3p	-1.33	0.016897
hsa-miR-142-5p	-1.03	0.958727
hsa-miR-100-5p	1.08	0.671424
hsa-miR-326	1.18	0.467996
hsa-miR-362-3p	-2.17	0.058959
hsa-miR-421	-1.28	0.574571
hsa-miR-223-5p	-1.52	0.096031
hsa-miR-146b-5p	-1.04	0.590469
hsa-miR-205-5p	-1.11	0.402233
hsa-miR-339-5p	5.52	0.00922
hsa-miR-378a-3p	4.35	0.00243
hsa-miR-425-5p	-1.38	0.104349
hsa-miR-454-3p	-2.64	0.006549
hsa-miR-874-3p	1.61	0.366742
hsa-miR-193a-5p	1.76	0.089664
hsa-miR-885-5p	2.07	0.529233
hsa-miR-127-3p	2.3	0.545425
hsa-miR-208a-3p	1.42	0.653615
hsa-miR-16-2-3p	-2.57	0.036401
hsa-miR-140-5p	-1.27	0.334669
hsa-miR-130b-3p	-1.82	0.110311
hsa-miR-629-5p	-1.11	0.903707
hsa-miR-200c-3p	-2.02	0.105574
hsa-miR-501-3p	-1.44	0.102976
hsa-miR-423-3p	1.74	0.201485
hsa-miR-376a-3p	-1.41	0.429145
hsa-miR-22-5p	-2.57	0.234018
hsa-miR-2110	-1.73	0.378001
hsa-miR-376c-3p	1.14	0.983471
hsa-miR-93-3p	2.01	0.068248
hsa-miR-144-5p	-2.58	0.042747
hsa-miR-210-3p	3.18	0.307867
hsa-miR-199a-5p	1.1	0.967029
hsa-miR-766-3p	2.43	0.001839
hsa-miR-584-5p	-1.15	0.67279
hsa-miR-92a-3p	-1.1	0.752715
hsa-miR-363-3p	-1.93	0.027458
hsa-miR-374a-5p	-2.86	0.004809
hsa-miR-483-5p	-2.46	0.359125
hsa-miR-7-1-3p	-1.37	0.117123
hsa-miR-877-5p	-1.19	0.502029
hsa-miR-151a-3p	2.52	0.023991
hsa-miR-28-3p	1.87	0.018924
hsa-miR-324-3p	1.05	0.93788
hsa-miR-136-3p	-2.88	0.064894
hsa-miR-15b-5p	-2.52	0.000929
hsa-miR-106b-3p	7.33	0.002851
hsa-miR-29c-3p	-1.52	0.285548
hsa-miR-335-3p	-2.8	0.192707
hsa-miR-21-5p	-1.51	0.04956
hsa-miR-30e-3p	-2.65	0.007645
hsa-miR-543	-3.64	0.039134
hsa-miR-7-5p	-3.04	0.020117
hsa-miR-495-3p	-3.69	0.045678
