# Supplementary material for: Increased expression of six-large extracellular vesicle-derived miRNAs signature for nonvalvular atrial fibrillation
Source: J Transl Med. 2022 Jan 3;20:4. doi: 10.1186/s12967-021-03213-6 (PMC8722074; doi:10.1186/s12967-021-03213-6)
Supplement: Supplementary file 6 — Additional file 6: Table S5. Putative targets of 6 highly expressed lEV miRNAs in atrial fibrillation (AF) patients. [file 12967_2021_3213_MOESM6_ESM.xlsx]

## Sheet: Sheet1
Table S5. Putative targets of 6 highly expressed lEV miRNAs in atrial fibrillation (AF) patients
MiRNA name	Target genes	Localization	Biological process	Molecular function
miR-590-5p	PDCD4	Nucleus	Apoptosis	RNA-binding
	CCNG1	Nucleus	Cell division	Cyclin-dependent protein serine/threonine kinase regulator activity
	CCND1	Nucleus	Cell division	Cyclin-dependent protein serine/threonine kinase regulator activity
	THBS1	Secreted	Cell adhesion	Heparin-binding
		Surface film	Blood coagulation
		Cytokine
	DDB2	Nucleus	DNA excision	DNA-binding
			DNA repair	Homeobox
	CDK6	Nucleus	Cell division	ATP-binding
	TNFRSF10B	Cell membrane	Apoptosis	Receptor
	JUN	Nucleus	Aging	DNA-binding
			Angiogenesis	Homeobox
	VEGFC	Secreted	Blood coagulation	Growth factor
		Surface film	Angiogenesis
		Membrane
		Cytokine
	TGFBR3	Plasma Membrane	Cardiac muscle cell proliferation	Fibroblast growth factor binding
		Extracellular region
	COL3A1	Extracellular region	Collagen fibril organization	Extracellular matrix structural constituent
miR-378a-3p	CCNB1	Nucleus	Cell division	Cyclin-dependent protein serine/threonine kinase activator activity
		Cytoplasm
	CDK1	Nucleus	DNA replication	ATP-binding
		Mitochondrion	Apoptosis
	CDK6	Nucleus	Cell division	ATP-binding
		Cytoplasm
	CHEK1	Nucleus	Cell cycle	ATP-binding
	IFNGR2	Cell membrane	Cytokine receptor activity	Cytokine-mediated signaling pathway
	MAPK1	Nucleus	Activation of MAPK activity	Mitogen-activated protein kinase kinase kinase binding
		Mitochondrion	Apoptosis
			Cardiac neural crest cell development involved in heart development
	GRB2	Nucleus	Actin cytoskeleton reorganization	Epidermal growth factor receptor binding
		Cytoplasm	Anatomical structure formation involved in morphogenesis
		Endosome
		Plasma Membrane
	IGF1R	Plasma Membrane	Insulin-like growth factor receptor signaling pathway	Insulin-like growth factor-activated receptor activity
	KSR1	Cytosol	Activation of MAPKKK activity	Protein kinase activity
		Plasma Membrane
	CCND1	Nucleus	Cell division	Cyclin-dependent protein serine/threonine kinase activator activity
	BCL2	Nucleus	Apoptosis	Protein homodimerization activity
		Cytoplasm
		Mitochondrion
	CASP3	Nucleus	Apoptosis	Aspartyl protease
		Cytoplasm
		Cell membrane
	PTEN	Nucleus	Angiogenesis	Protein phosphatase
		Cytoplasm	Apoptosis	Lipid-binding
		Cell inner membrane
	YAP1	Nucleus	DNA damage	Transcription coactivator activity
		Cytoplasm
miR-106b-3p	ITGB1	Cell membrane	Integrin	Actin-binding
			Blood coagulation	Receptor
	COL6A3	Extracellular region	Cell adhesion	Serine protease inhibitor
			Myogenesis
	FN1	Secreted	Cell adhesion	Heparin-binding
		Extracellular matrix	Blood coagulation
			Angiogenesis
	PTEN	Nucleus	Angiogenesis	Protein phosphatase
		Cytoplasm	Apoptosis	Lipid-binding
		Cell inner membrane
	SERPINE1	Cell membrane	Blood coagulation	Serine protease inhibitor
		Secreted	Angiogenesis
			Fibrinolysis
	CHEK1	Nucleus	Cell cycle	ATP-binding
	ACTN4	Nucleus	Blood coagulation	Actin-binding
		Cytoplasm	Protein transport
	MKNK2	Cytoplasm	Apoptosis	ATP-binding
			Translation regulation	Metal-binding
	TFRC	Cell membrane	Iron ion transport	Carboxypeptidase activity
		Secreted
miR-339-3p	YWHAE	Cytoplasm	Apoptosis	Protein binding
		Mitochondrion
	COL3A1	Extracellular region	Collagen fibril organization	Extracellular matrix structural constituent
	COL4A2	Extracellular region	Angiogenesis	Extracellular matrix structural constituent
	COL1A1	Collagen trimer	Blood coagulation	Extracellular matrix structural constituent
			Protein transport
	VCL	Cell membrane	Cell adhesion	Actin-binding
		Secreted	Blood coagulation
		Cytoskeleton
	CXCR4	Cell membrane	Apoptosis	Actin-binding
			Inflammatory response
	DICER1	Cytoplasm	Apoptosis	ATP-binding
			Angiogenesis
	SETD8	Nucleus	DNA-directed RNA polymerase	p53 binding
		Chromosome	Transcription
			Cell division
	TFRC	Cell membrane	Protease	Transferrin receptor activity
			Iron storage
	KMT2D	Nucleus	DNA-directed RNA polymerase	DNA-binding
			Transcription	Homeobox
	ACTN1	Cell membrane	Blood coagulation	Actin-binding
		Cytoplasm
		Secreted
		Cytoskeleton
		Myofibril
		Sarcomere
miR-328-3p	ITGA9	Cell membrane	Cell adhesion	Collagen binding
	TCF7L2	Nucleus	Canonical Wnt signaling pathway	DNA-binding transcription factor activity
	SLC8A1	Cell membrane	Blood coagulation	Metal-binding
		Mitochondrion	Ion transport	Metal-thiolate cluster
		Microtubule		Calmodulin-binding
	CACNA1C	Plasma Membrane	Calcium ion transmembrane transport	Voltage-gated calcium channel activity
	MAPK14	Nucleus	DNA-directed RNA polymerase	ATP-binding
		Cytoplasm	Transcription	Serine/threonine-protein kinase
		Mitochondrion	Transducer
			Apoptosis
			Blood coagulation
	COL24A1	Extracellular region	Extracellular matrix organization	Extracellular matrix structural constituent
	MET	Extracellular region	Cell migration	Transmembrane receptor protein tyrosine kinase activity
		Plasma Membrane
	CTNNA1	Cytoskeleton	Adherens junction organization	Actin filament binding
		Cytosol
		Plasma Membrane
	THBS1	Endoplasmic reticulum	Cell adhesion	Heparin-binding
		Extracellular region	Blood coagulation
		Plasma Membrane	Growth arrest
	SH3GL1	Cytosol	Transducer	Lipid-binding
			Endocytosis
	HSPG2	Cell inner membrane	Carbohydrate metabolism	Integrin binding
		Extracellular region	Lipid metabolism
			Angiogenesis
miR-523-3p	DSC2	Cell inner membrane	Cell adhesion	Calcium ion binding
		Cell membrane
		Transmembrane
	ITGB1	Cell membrane	Integrin	Actin-binding
			Blood coagulation	Receptor
	ACTN1	Cytoskeleton	Actin filament bundle assembly	Actin filament binding
		Cytosol
		Extracellular region
	ATP2A2	Membrane	Cell adhesion	ATP-binding
		Sarcoplasmic reticulum	Blood coagulation
			Translocation
			Transport
			ATP synthesis
	GNAS	Membrane	Adenylate cyclase-activating dopamine receptor signaling pathway	Metal-binding
				Metal-thiolate cluster
				GTP-binding
	ATP2B1	Cell inner membrane	Blood coagulation	ATP-binding
		Cell membrane	Translocation	Metal-binding
			Transport	Metal-thiolate cluster
			ATP synthesis	Calmodulin-binding
	AKT2	Cell inner membrane	Transducer	ATP-binding
		Cell membrane	Apoptosis	Serine/threonine-protein kinase
		Nucleus	Glucose metabolism
			Translation regulation
			Sugar transport
			Glycogen biosynthesis
	ADCY6	Cell inner membrane	Transducer	ATP-binding
		Cell membrane	Neurotransmitter	Metal-binding
		Transmembrane	cAMP biosynthesis	Metal-thiolate cluster
		Membrane
		Endosome
	PPP2CB	Nucleus	Apoptotic mitochondrial changes	Metal-binding
		Centromere	Regulation of gene expression	Metal-thiolate cluster
	GSK3B	Cytoskeleton	Intracellular signal transduction	ATP binding
		Cytosol
		Mitochondrion
	MDM2	Cytosol	Apoptotic process Regulation of cell cycle	Enzyme binding
		Nucleus	Protein ubiquitination	Ubiquitin protein ligase activity
		Plasma Membrane
